# Supplementary material for: Voriconazole Cyclodextrin Based Polymeric Nanobeads for Enhanced Solubility and Activity: In Vitro/In Vivo and Molecular Simulation Approach
Source: Pharmaceutics. 2023 Jan 24;15(2):389. doi: 10.3390/pharmaceutics15020389 (PMC9968121; doi:10.3390/pharmaceutics15020389)
Supplement: Supplementary file 1 [file pharmaceutics-15-00389-s001.zip]

Archive with 1 entries (1 files):
- pharmaceutics-2047421-supplementary.pdf
